# Supplementary material for: Prevalence of complex root canal morphology in the mandibular first and second premolars in Thai population: CBCT analysis
Source: BMC Oral Health. 2021 Sep 16;21:449. doi: 10.1186/s12903-021-01822-7 (PMC8444426; doi:10.1186/s12903-021-01822-7)
Supplement: Supplementary file 1 — Additional file 1. Raw data of CBCT images. [file 12903_2021_1822_MOESM1_ESM.xlsx]

## Sheet: Data
No.	Sex	Tooth No.	No.ofRoot	Vertucci	Bifurcation	Trifurcation	Cshaped	BranchLevel	GrooveLocation	BilatConfig.	BilatBifur.	BilatTrifur.	BilatC
1	F	34	1	1	No	No	No	None	None	Bilat	None	None	None
2	F	35	1	1	No	No	No	None	None	Bilat	None	None	None
3	F	44	1	1	No	No	No	None	None	Bilat	None	None	None
4	F	45	1	1	No	No	No	None	None	Bilat	None	None	None
5	M	34	1	1	No	No	No	None	None	None	None	None	None
6	M	34	1	1	No	No	No	None	None	Bilat	None	None	None
7	M	44	1	1	No	No	No	None	None	Bilat	None	None	None
8	F	34	1	1	No	No	No	None	None	Bilat	None	None	None
9	F	35	1	1	No	No	No	None	None	None	None	None	None
10	F	44	1	1	No	No	No	None	None	Bilat	None	None	None
11	M	35	1	1	No	No	No	None	None	Bilat	None	None	None
12	M	45	1	1	No	No	No	None	None	Bilat	None	None	None
13	M	34	1	5	Yes	No	No	M	None	Bilat	Bilat	None	None
14	M	44	1	5	Yes	No	No	M	None	Bilat	Bilat	None	None
15	M	35	1	1	No	No	No	None	None	Bilat	None	None	None
16	M	45	1	1	No	No	No	None	None	Bilat	None	None	None
17	M	34	1	1	No	No	No	None	None	Bilat	None	None	None
18	M	35	1	1	No	No	No	None	None	Bilat	None	None	None
19	M	44	1	1	No	No	No	None	None	Bilat	None	None	None
20	M	45	1	1	No	No	No	None	None	Bilat	None	None	None
21	F	34	1	1	No	No	No	None	None	Bilat	None	None	None
22	F	44	1	1	No	No	No	None	None	Bilat	None	None	None
23	F	45	1	1	No	No	No	None	None	None	None	None	None
24	F	34	1	1	No	No	No	None	None	Bilat	None	None	None
25	F	35	1	1	No	No	No	None	None	Bilat	None	None	None
26	F	44	1	1	No	No	No	None	None	Bilat	None	None	None
27	F	45	1	1	No	No	No	None	None	Bilat	None	None	None
28	M	34	1	1	No	No	No	None	None	Bilat	None	None	None
29	M	35	1	1	No	No	No	None	None	Bilat	None	None	None
30	M	44	1	1	No	No	No	None	None	Bilat	None	None	None
31	M	45	1	1	No	No	No	None	None	Bilat	None	None	None
32	M	34	1	1	No	No	No	None	None	Bilat	None	None	None
33	M	35	1	1	No	No	No	None	None	None	None	None	None
34	M	44	1	1	No	No	No	None	None	Bilat	None	None	None
35	F	34	1	1	No	No	No	None	None	Bilat	None	None	None
36	F	35	1	1	No	No	No	None	None	Bilat	None	None	None
37	F	44	1	1	No	No	No	None	None	Bilat	None	None	None
38	F	45	1	1	No	No	No	None	None	Bilat	None	None	None
39	M	34	1	1	No	No	No	None	None	Bilat	None	None	None
40	M	35	1	1	No	No	No	None	None	Bilat	None	None	None
41	M	44	1	1	No	No	No	None	None	Bilat	None	None	None
42	M	45	1	1	No	No	No	None	None	Bilat	None	None	None
43	M	34	1	1	No	No	No	None	None	Bilat	None	None	None
44	M	35	1	1	No	No	No	None	None	Bilat	None	None	None
45	M	44	1	1	No	No	No	None	None	Bilat	None	None	None
46	M	45	1	1	No	No	No	None	None	Bilat	None	None	None
47	M	34	1	5	Yes	No	No	C	M	Bilat	Bilat	None	None
48	M	44	1	5	Yes	No	No	C	M	Bilat	Bilat	None	None
49	M	45	1	5	Yes	No	No	C	None	None	None	None	None
50	F	34	1	1	No	No	No	None	None	Bilat	None	None	None
51	F	35	1	1	No	No	No	None	None	Bilat	None	None	None
52	F	44	1	1	No	No	No	None	None	Bilat	None	None	None
53	F	45	1	1	No	No	No	None	None	Bilat	None	None	None
54	M	34	1	5	Yes	No	No	M	None	Bilat	Bilat	None	None
55	M	44	1	5	Yes	No	No	M	None	Bilat	Bilat	None	None
56	M	45	1	1	No	No	No	None	None	None	None	None	None
57	F	34	1	1	No	No	No	None	None	None	None	None	None
58	F	35	1	1	No	No	No	None	None	None	None	None	None
59	F	34	1	1	No	No	No	None	None	Bilat	None	None	None
60	F	35	1	1	No	No	No	None	None	None	None	None	None
61	F	44	1	1	No	No	No	None	None	Bilat	None	None	None
62	M	34	1	1	No	No	No	None	None	Bilat	None	None	None
63	M	35	1	1	No	No	No	None	None	Bilat	None	None	None
64	M	44	1	1	No	No	No	None	None	Bilat	None	None	None
65	M	45	1	1	No	No	No	None	None	Bilat	None	None	None
66	M	34	1	5	Yes	No	No	A	None	Unilat	Unilat	None	None
67	M	35	1	1	No	No	No	None	None	Bilat	None	None	None
68	M	44	1	1	No	No	No	None	None	Unilat	None	None	None
69	M	45	1	1	No	No	No	None	None	Bilat	None	None	None
70	M	34	1	5	Yes	No	Yes	M	M	Bilat	Bilat	None	Bilat
71	M	35	1	1	No	No	No	None	None	Bilat	None	None	None
72	M	44	1	5	Yes	No	Yes	M	M	Bilat	Bilat	None	Bilat
73	M	45	1	1	No	No	No	None	None	Bilat	None	None	None
74	F	34	1	7	Yes	No	No	C	None	Unilat	Bilat	None	None
75	F	35	1	1	No	No	No	None	None	Unilat	None	None	None
76	F	44	1	2	Yes	No	No	C	None	Unilat	Bilat	None	None
77	F	45	1	1	No	No	No	None	None	Unilat	None	None	None
78	M	34	1	1	No	No	No	None	None	Unilat	None	None	None
79	M	35	1	1	No	No	No	None	None	Bilat	None	None	None
80	M	44	2	None	No	Yes	No	C	M	Unilat	None	Unilat	None
81	M	45	1	1	No	No	No	None	None	Bilat	None	None	None
82	M	34	1	1	No	No	No	None	None	Bilat	None	None	None
83	M	35	1	1	No	No	No	None	None	Bilat	None	None	None
84	M	44	1	1	No	No	No	None	None	Bilat	None	None	None
85	M	45	1	1	No	No	No	None	None	Bilat	None	None	None
86	M	34	1	1	No	No	No	None	None	Bilat	None	None	None
87	M	44	1	1	No	No	No	None	None	Bilat	None	None	None
88	M	45	1	1	No	No	No	None	None	None	None	None	None
89	F	34	1	1	No	No	No	None	None	Bilat	None	None	None
90	F	35	1	1	No	No	No	None	None	Bilat	None	None	None
91	F	44	1	1	No	No	No	None	None	Bilat	None	None	None
92	F	45	1	1	No	No	No	None	None	Bilat	None	None	None
93	F	34	1	1	No	No	No	None	None	Bilat	None	None	None
94	F	35	1	1	No	No	No	None	None	None	None	None	None
95	F	44	1	1	No	No	No	None	None	Bilat	None	None	None
96	M	34	1	1	No	No	No	None	None	Bilat	None	None	None
97	M	35	1	1	No	No	No	None	None	Bilat	None	None	None
98	M	44	1	1	No	No	No	None	None	Bilat	None	None	None
99	M	45	1	1	No	No	No	None	None	Bilat	None	None	None
100	F	34	1	5	Yes	No	No	M	None	Bilat	Bilat	None	None
101	F	44	1	5	Yes	No	No	C	None	Bilat	Bilat	None	None
102	F	34	1	1	No	No	No	None	None	Bilat	None	None	None
103	F	35	1	1	No	No	No	None	None	Bilat	None	None	None
104	F	44	1	1	No	No	No	None	None	Bilat	None	None	None
105	F	45	1	1	No	No	No	None	None	Bilat	None	None	None
106	M	34	1	1	No	No	No	None	M+L	Unilat	None	None	None
107	M	35	1	1	No	No	No	None	None	Bilat	None	None	None
108	M	44	1	5	Yes	No	Yes	A	L	Unilat	Unilat	None	Unilat
109	M	45	1	1	No	No	No	None	None	Bilat	None	None	None
110	F	34	1	3	Yes	No	Yes	M	L	Bilat	Bilat	None	Bilat
111	F	35	1	1	No	No	No	None	None	Bilat	None	None	None
112	F	44	1	3	Yes	No	Yes	A	ML	Bilat	Bilat	None	Bilat
113	F	45	1	1	No	No	No	None	None	Bilat	None	None	None
114	F	34	1	1	No	No	No	None	None	Bilat	None	None	None
115	F	35	1	1	No	No	No	None	None	Bilat	None	None	None
116	F	44	1	1	No	No	No	None	None	Bilat	None	None	None
117	F	45	1	1	No	No	No	None	None	Bilat	None	None	None
118	M	34	1	5	Yes	No	Yes	M	ML	Unilat	Unilat	None	Bilat
119	M	35	2	3	Yes	No	Yes	M	B+L	Unilat	Unilat	None	Bilat
120	M	44	1	1	No	No	No	None	None	Unilat	None	None	None
121	M	45	1	1	No	No	No	None	None	Unilat	None	None	None
122	F	34	1	1	No	No	No	None	None	Bilat	None	None	None
123	F	35	1	1	No	No	No	None	None	Bilat	None	None	None
124	F	44	1	1	No	No	No	None	None	None	None	None	None
125	F	34	1	2	Yes	No	No	C	None	Unilat	Bilat	None	None
126	F	35	1	1	No	No	No	None	None	Bilat	None	None	None
127	F	44	1	3	Yes	No	No	M	None	Unilat	Bilat	None	None
128	F	45	1	1	No	No	No	None	None	Bilat	None	None	None
129	F	34	1	5	Yes	No	No	M	ML	Unilat	Bilat	None	None
130	F	35	1	1	No	No	No	None	None	Bilat	None	None	None
131	F	44	1	3	Yes	No	No	M	M	Unilat	Bilat	None	None
132	F	45	1	1	No	No	No	None	None	Bilat	None	None	None
133	M	34	1	5	Yes	No	Yes	M	M	Unilat	Unilat	None	Unilat
134	M	35	1	1	No	No	No	None	None	Bilat	None	None	None
135	M	44	1	1	No	No	No	None	M	Unilat	None	None	None
136	M	45	1	1	No	No	No	None	None	Bilat	None	None	None
137	M	34	1	1	No	No	No	None	None	Bilat	None	None	None
138	M	35	1	1	No	No	No	None	None	Bilat	None	None	None
139	M	44	1	1	No	No	No	None	None	Bilat	None	None	None
140	M	45	1	1	No	No	No	None	None	Bilat	None	None	None
141	F	34	1	1	No	No	No	None	None	None	None	None	None
142	F	35	1	1	No	No	No	None	None	Bilat	None	None	None
143	F	45	1	1	No	No	No	None	None	Bilat	None	None	None
144	F	34	1	1	No	No	No	None	None	Bilat	None	None	None
145	F	35	1	1	No	No	No	None	None	Bilat	None	None	None
146	F	44	1	1	No	No	No	None	None	Bilat	None	None	None
147	F	45	1	1	No	No	No	None	None	Bilat	None	None	None
148	M	34	1	1	No	No	No	None	None	Bilat	None	None	None
149	M	44	1	5	Yes	No	Yes	M	ML	None	None	None	None
150	M	45	1	1	No	No	No	None	None	Bilat	None	None	None
151	M	34	1	1	No	No	No	None	None	Bilat	None	None	None
152	M	35	1	1	No	No	No	None	None	None	None	None	None
153	M	44	1	1	No	No	No	None	None	Bilat	None	None	None
154	F	34	1	5	Yes	No	Yes	C	L	Bilat	Bilat	None	Bilat
155	F	44	1	5	Yes	No	Yes	M	ML	Bilat	Bilat	None	Bilat
156	F	45	1	1	No	No	No	None	None	None	None	None	None
157	M	34	1	4	Yes	No	No	C	M	Bilat	Bilat	None	None
158	M	35	1	1	No	No	No	None	None	None	None	None	None
159	M	44	1	4	Yes	No	No	C	M	Bilat	Bilat	None	None
160	M	45	1	1	No	No	No	None	None	None	None	None	None
161	F	34	1	1	No	No	No	None	None	Bilat	None	None	None
162	F	35	1	1	No	No	No	None	None	Bilat	None	None	None
163	F	44	1	1	No	No	No	None	None	Bilat	None	None	None
164	F	45	1	1	No	No	No	None	None	Bilat	None	None	None
165	M	34	1	1	No	No	No	None	None	Bilat	None	None	None
166	M	35	1	1	No	No	No	None	None	Bilat	None	None	None
167	M	44	1	1	No	No	No	None	None	Bilat	None	None	None
168	M	45	1	1	No	No	No	None	None	Bilat	None	None	None
169	F	34	1	1	No	No	No	None	None	Bilat	None	None	None
170	F	35	1	1	No	No	No	None	None	Bilat	None	None	None
171	F	44	1	1	No	No	No	None	None	Bilat	None	None	None
172	F	45	1	1	No	No	No	None	None	Bilat	None	None	None
173	F	34	1	1	No	No	No	None	None	Unilat	None	None	None
174	F	44	1	2	Yes	No	No	C	None	Unilat	Unilat	None	None
175	M	34	1	1	No	No	No	None	None	Bilat	None	None	None
176	M	44	1	1	No	No	No	None	None	Bilat	None	None	None
177	M	45	1	1	No	No	No	None	None	None	None	None	None
178	M	35	1	1	No	No	No	None	None	Bilat	None	None	None
179	M	45	1	1	No	No	No	None	None	Bilat	None	None	None
180	F	35	1	1	No	No	No	None	None	Bilat	None	None	None
181	F	45	1	1	No	No	No	None	None	Bilat	None	None	None
182	M	34	1	1	No	No	No	None	None	Bilat	None	None	None
183	M	35	1	1	No	No	No	None	None	Bilat	None	None	None
184	M	44	1	1	No	No	No	None	None	Bilat	None	None	None
185	M	45	1	1	No	No	No	None	None	Bilat	None	None	None
186	M	34	1	1	No	No	No	None	None	Bilat	None	None	None
187	M	35	1	1	No	No	No	None	None	Bilat	None	None	None
188	M	44	1	1	No	No	No	None	None	Bilat	None	None	None
189	M	45	1	1	No	No	No	None	None	Bilat	None	None	None
190	F	34	1	1	No	No	No	None	None	Bilat	None	None	None
191	F	35	1	1	No	No	No	None	None	Bilat	None	None	None
192	F	44	1	1	No	No	No	None	None	Bilat	None	None	None
193	F	45	1	1	No	No	No	None	None	Bilat	None	None	None
194	M	34	1	5	Yes	No	Yes	M	M	Bilat	Bilat	None	Bilat
195	M	35	1	1	No	No	No	None	None	Bilat	None	None	None
196	M	44	1	5	Yes	No	Yes	M	M	Bilat	Bilat	None	Bilat
197	M	45	1	1	No	No	No	None	None	Bilat	None	None	None
198	F	34	1	1	No	No	No	None	None	Bilat	None	None	None
199	F	35	1	1	No	No	No	None	None	Bilat	None	None	None
200	F	44	1	1	No	No	No	None	None	Bilat	None	None	None
201	F	45	1	1	No	No	No	None	None	Bilat	None	None	None
202	F	34	1	1	No	No	No	None	None	Bilat	None	None	None
203	F	35	1	1	No	No	No	None	None	Bilat	None	None	None
204	F	44	1	1	No	No	No	None	None	Bilat	None	None	None
205	F	45	1	1	No	No	No	None	None	Bilat	None	None	None
206	M	34	1	1	No	No	No	None	None	Bilat	None	None	None
207	M	35	1	1	No	No	No	None	None	Bilat	None	None	None
208	M	44	1	1	No	No	No	None	None	Bilat	None	None	None
209	M	45	1	1	No	No	No	None	None	Bilat	None	None	None
210	F	44	1	1	No	No	No	None	None	None	None	None	None
211	F	34	1	1	No	No	No	None	None	Bilat	None	None	None
212	F	35	1	1	No	No	No	None	None	Bilat	None	None	None
213	F	44	1	1	No	No	No	None	None	Bilat	None	None	None
214	F	45	1	1	No	No	No	None	None	Bilat	None	None	None
215	F	34	1	1	No	No	No	None	None	Bilat	None	None	None
216	F	35	1	1	No	No	No	None	None	Bilat	None	None	None
217	F	44	1	1	No	No	No	None	None	Bilat	None	None	None
218	F	45	1	1	No	No	No	None	None	Bilat	None	None	None
219	M	34	1	5	Yes	No	No	A	M	Unilat	Unilat	None	None
220	M	44	1	1	No	No	No	None	None	Unilat	None	None	None
221	M	45	1	1	No	No	No	None	None	None	None	None	None
222	M	34	1	1	No	No	No	None	None	Bilat	None	None	None
223	M	35	1	1	No	No	No	None	None	Bilat	None	None	None
224	M	44	1	1	No	No	No	None	None	Bilat	None	None	None
225	M	45	1	1	No	No	No	None	None	Bilat	None	None	None
226	M	35	1	1	No	No	No	None	None	Bilat	None	None	None
227	M	45	1	1	No	No	No	None	None	Bilat	None	None	None
228	F	34	1	1	No	No	No	None	None	Bilat	None	None	None
229	F	35	1	1	No	No	No	None	None	None	None	None	None
230	F	44	1	1	No	No	No	None	None	Bilat	None	None	None
231	F	34	1	1	No	No	No	None	None	Bilat	None	None	None
232	F	35	1	1	No	No	No	None	None	Bilat	None	None	None
233	F	44	1	1	No	No	No	None	None	Bilat	None	None	None
234	F	45	1	1	No	No	No	None	None	Bilat	None	None	None
235	M	34	1	1	No	No	No	None	None	Bilat	None	None	None
236	M	35	1	1	No	No	No	None	None	Bilat	None	None	None
237	M	44	1	1	No	No	No	None	None	Bilat	None	None	None
238	M	45	1	1	No	No	No	None	None	Bilat	None	None	None
239	M	35	1	1	No	No	No	None	None	Bilat	None	None	None
240	M	44	1	1	No	No	No	None	None	None	None	None	None
241	M	45	1	1	No	No	No	None	None	Bilat	None	None	None
242	M	44	1	1	No	No	No	None	None	None	None	None	None
243	M	45	1	1	No	No	No	None	None	None	None	None	None
244	F	34	1	1	No	No	No	None	None	Bilat	None	None	None
245	F	35	1	1	No	No	No	None	None	Bilat	None	None	None
246	F	44	1	1	No	No	No	None	None	Bilat	None	None	None
247	F	45	1	1	No	No	No	None	None	Bilat	None	None	None
248	M	34	1	1	No	No	No	None	None	Bilat	None	None	None
249	M	44	1	1	No	No	No	None	None	Bilat	None	None	None
250	F	34	1	1	No	No	No	None	None	Bilat	None	None	None
251	F	35	1	1	No	No	No	None	None	Bilat	None	None	None
252	F	44	1	1	No	No	No	None	None	Bilat	None	None	None
253	F	45	1	1	No	No	No	None	None	Bilat	None	None	None
254	F	34	1	1	No	No	No	None	None	Bilat	None	None	None
255	F	35	1	1	No	No	No	None	None	Bilat	None	None	None
256	F	44	1	1	No	No	No	None	None	Bilat	None	None	None
257	F	45	1	1	No	No	No	None	None	Bilat	None	None	None
258	F	34	1	1	No	No	No	None	None	Bilat	None	None	None
259	F	44	1	1	No	No	No	None	None	Bilat	None	None	None
260	F	45	1	1	No	No	No	None	None	None	None	None	None
261	M	34	1	1	No	No	No	None	None	None	None	None	None
262	M	35	1	1	No	No	No	None	None	None	None	None	None
263	F	44	1	1	No	No	No	None	None	None	None	None	None
264	F	34	1	1	No	No	No	None	L	None	None	None	None
265	M	34	1	1	No	No	No	None	None	Bilat	None	None	None
266	M	35	1	1	No	No	No	None	None	Bilat	None	None	None
267	M	44	1	1	No	No	No	None	None	Bilat	None	None	None
268	M	45	1	1	No	No	No	None	None	Bilat	None	None	None
269	F	34	1	1	No	No	No	None	None	Bilat	None	None	None
270	F	35	1	1	No	No	No	None	None	Bilat	None	None	None
271	F	44	1	1	No	No	No	None	None	Bilat	None	None	None
272	F	45	1	1	No	No	No	None	None	Bilat	None	None	None
273	M	34	1	1	No	No	No	None	None	Bilat	None	None	None
274	M	35	1	1	No	No	No	None	None	Bilat	None	None	None
275	M	44	1	1	No	No	No	None	None	Bilat	None	None	None
276	M	45	1	1	No	No	No	None	None	Bilat	None	None	None
277	F	34	1	5	Yes	No	Yes	M	M	Bilat	Bilat	None	Bilat
278	F	35	1	1	No	No	No	None	None	Bilat	None	None	None
279	F	44	1	5	Yes	No	Yes	M	M	Bilat	Bilat	None	Bilat
280	F	45	1	1	No	No	No	None	None	Bilat	None	None	None
281	F	34	1	1	No	No	No	None	None	Bilat	None	None	None
282	F	35	1	1	No	No	No	None	None	Bilat	None	None	None
283	F	44	1	1	No	No	No	None	None	Bilat	None	None	None
284	F	45	1	1	No	No	No	None	None	Bilat	None	None	None
285	F	34	1	1	No	No	No	None	None	Unilat	None	None	None
286	F	35	1	1	No	No	No	None	None	Bilat	None	None	None
287	F	44	1	5	Yes	No	Yes	M	ML	Unilat	Unilat	None	Unilat
288	F	45	1	1	No	No	No	None	None	Bilat	None	None	None
289	F	34	1	5	Yes	No	No	M	None	Bilat	Bilat	None	None
290	F	35	1	1	No	No	No	None	None	None	None	None	None
291	F	44	1	5	Yes	No	No	M	None	Bilat	Bilat	None	None
292	M	34	1	5	Yes	No	Yes	M	M	Bilat	Bilat	None	Bilat
293	M	35	1	1	No	No	No	None	None	Bilat	None	None	None
294	M	44	1	5	Yes	No	Yes	M	M	Bilat	Bilat	None	Bilat
295	M	45	1	1	No	No	No	None	None	Bilat	None	None	None
296	F	34	1	5	Yes	No	Yes	M	ML	Unilat	Unilat	None	Unilat
297	F	35	1	1	No	No	No	None	None	Bilat	None	None	None
298	F	44	1	1	No	No	No	None	None	Unilat	None	None	None
299	F	45	1	1	No	No	No	None	None	Bilat	None	None	None
300	F	34	1	5	Yes	No	No	M	None	Bilat	Bilat	None	None
301	F	44	1	5	Yes	No	No	M	M	Bilat	Bilat	None	None
302	F	34	1	5	Yes	No	Yes	M	M	Bilat	Bilat	None	Bilat
303	F	35	1	1	No	No	No	None	None	Bilat	None	None	None
304	F	44	1	5	Yes	No	Yes	M	M	Bilat	Bilat	None	Bilat
305	F	45	1	1	No	No	No	None	None	Bilat	None	None	None
306	M	34	1	5	Yes	No	Yes	M	M	Bilat	Bilat	None	Bilat
307	M	35	1	1	No	No	No	None	None	Bilat	None	None	None
308	M	44	1	5	Yes	No	Yes	M	M	Bilat	Bilat	None	Bilat
309	M	45	1	1	No	No	No	None	None	Bilat	None	None	None
310	F	34	1	3	Yes	No	No	C	None	None	None	None	None
311	F	44	1	5	Yes	No	Yes	C	M	None	None	None	None
312	F	34	1	None	No	Yes	Yes	M	L	Unilat	None	Unilat	Bilat
313	F	35	1	1	No	No	No	None	None	Unilat	None	None	None
314	F	44	1	5	Yes	No	Yes	A	L	Unilat	Unilat	None	Bilat
315	F	45	1	2	Yes	No	No	None	None	Unilat	Unilat	None	None
316	F	34	1	1	No	No	No	None	None	Unilat	None	None	None
317	F	44	1	5	Yes	No	No	A	None	Unilat	Unilat	None	None
318	F	45	1	1	No	No	No	None	None	None	None	None	None
319	F	44	1	1	No	No	No	None	None	None	None	None	None
320	F	45	1	1	No	No	No	None	None	None	None	None	None
321	F	34	1	5	Yes	No	Yes	M	M	Bilat	Bilat	None	Unilat
322	F	44	1	5	Yes	No	Yes	A	M	Bilat	Bilat	None	Unilat
323	F	45	1	1	No	No	No	None	None	None	None	None	None
324	F	34	1	3	Yes	No	No	M	None	Unilat	Bilat	None	None
325	F	44	1	2	Yes	No	No	A	None	Unilat	Bilat	None	None
326	M	34	1	1	No	No	No	None	None	Bilat	None	None	None
327	M	35	1	1	No	No	No	None	None	Bilat	None	None	None
328	M	44	1	1	No	No	No	None	None	Bilat	None	None	None
329	M	45	1	1	No	No	No	None	None	Bilat	None	None	None
330	M	34	1	1	No	No	No	None	None	Unilat	None	None	None
331	M	35	1	1	No	No	No	None	None	Bilat	None	None	None
332	M	44	1	5	Yes	No	No	A	None	Unilat	Unilat	None	None
333	M	45	1	1	No	No	No	None	None	Bilat	None	None	None
334	M	34	1	1	No	No	No	None	None	Unilat	None	None	None
335	M	35	1	1	No	No	No	None	None	None	None	None	None
336	M	44	1	5	Yes	No	No	C	None	Unilat	Unilat	None	None
337	F	34	1	5	Yes	No	Yes	M	L	Bilat	Bilat	None	Bilat
338	F	35	1	1	No	No	No	None	None	Bilat	None	None	None
339	F	44	1	5	Yes	No	Yes	M	M	Bilat	Bilat	None	Bilat
340	F	45	1	1	No	No	No	None	None	Bilat	None	None	None
341	M	34	1	1	No	No	No	None	None	Bilat	None	None	None
342	M	35	1	1	No	No	No	None	None	Bilat	None	None	None
343	M	44	1	1	No	No	No	None	None	Bilat	None	None	None
344	M	45	1	1	No	No	No	None	None	Bilat	None	None	None
345	F	34	1	5	Yes	No	No	C	None	Bilat	Bilat	None	None
346	F	35	1	1	No	No	No	None	None	Bilat	None	None	None
347	F	44	1	5	Yes	No	No	M	None	Bilat	Bilat	None	None
348	F	45	1	1	No	No	No	None	None	Bilat	None	None	None
349	F	34	1	4	Yes	No	No	C	None	Bilat	Bilat	None	None
350	F	35	1	1	No	No	No	None	None	Bilat	None	None	None
351	F	44	1	4	Yes	No	No	C	None	Bilat	Bilat	None	None
352	F	45	1	1	No	No	No	None	None	Bilat	None	None	None
353	F	34	1	1	No	No	No	None	None	Unilat	None	None	None
354	F	44	1	2	Yes	No	No	C	None	Unilat	Unilat	None	None
355	F	45	1	1	No	No	No	None	None	None	None	None	None
356	F	34	1	5	Yes	No	Yes	M	ML	Bilat	Bilat	None	Bilat
357	F	35	1	1	No	No	No	None	None	Bilat	None	None	None
358	F	44	1	5	Yes	No	Yes	M	ML	Bilat	Bilat	None	Bilat
359	F	45	1	1	No	No	No	None	None	Bilat	None	None	None
360	F	34	1	1	No	No	No	None	None	Bilat	None	None	None
361	F	44	1	1	No	No	No	None	None	Bilat	None	None	None
362	F	35	1	1	No	No	No	None	None	None	None	None	None
363	F	34	1	1	No	No	No	None	None	Bilat	None	None	None
364	F	35	1	1	No	No	No	None	None	Bilat	None	None	None
365	F	44	1	1	No	No	No	None	None	Bilat	None	None	None
366	F	45	1	1	No	No	No	None	None	Bilat	None	None	None
367	F	34	1	1	No	No	No	None	None	Bilat	None	None	None
386	F	35	1	1	No	No	No	None	None	Bilat	None	None	None
369	F	44	1	1	No	No	No	None	None	Bilat	None	None	None
370	F	45	1	1	No	No	No	None	None	Bilat	None	None	None
371	M	34	1	1	No	No	No	None	None	Bilat	None	None	None
372	M	35	1	1	No	No	No	None	None	Bilat	None	None	None
373	M	44	1	1	No	No	No	None	None	Bilat	None	None	None
374	M	45	1	1	No	No	No	None	None	Bilat	None	None	None
375	F	34	1	1	No	No	No	None	None	Bilat	None	None	None
376	F	35	1	1	No	No	No	None	None	None	None	None	None
377	F	44	1	1	No	No	No	None	None	Bilat	None	None	None
378	F	34	1	1	No	No	No	None	None	Bilat	None	None	None
379	F	35	1	1	No	No	No	None	None	Bilat	None	None	None
380	F	44	1	1	No	No	No	None	None	Bilat	None	None	None
381	F	45	1	1	No	No	No	None	None	Bilat	None	None	None
382	F	34	1	1	No	No	No	None	None	Bilat	None	None	None
383	F	35	1	1	No	No	No	None	None	Bilat	None	None	None
384	F	44	1	1	No	No	No	None	None	Bilat	None	None	None
385	F	45	1	1	No	No	No	None	None	Bilat	None	None	None
386	F	34	1	1	No	No	No	None	None	None	None	None	None
387	M	34	1	None	No	Yes	Yes	M	L	Bilat	None	Bilat	Bilat
388	M	44	1	None	No	Yes	Yes	M	L	Bilat	None	Bilat	Bilat
389	F	34	1	1	No	No	No	None	None	None	None	None	None
390	F	34	1	1	No	No	No	None	None	Bilat	None	None	None
391	F	35	1	1	No	No	No	None	None	Bilat	None	None	None
392	F	44	1	1	No	No	No	None	None	Bilat	None	None	None
393	F	45	1	1	No	No	No	None	None	Bilat	None	None	None
394	M	44	1	1	No	No	No	None	None	None	None	None	None
395	M	44	1	None	No	Yes	Yes	M	L	None	None	None	None
396	M	45	1	1	No	No	No	None	None	None	None	None	None
397	F	44	1	1	No	No	No	None	None	None	None	None	None
398	F	45	1	1	No	No	No	None	None	None	None	None	None
399	F	34	1	1	No	No	No	None	None	Bilat	None	None	None
400	F	44	1	1	No	No	No	None	None	Bilat	None	None	None
401	F	34	1	1	No	No	No	None	None	None	None	None	None
402	F	35	1	1	No	No	No	None	None	Bilat	None	None	None
403	F	45	1	1	No	No	No	None	None	Bilat	None	None	None
404	F	34	1	1	No	No	No	None	None	Bilat	None	None	None
405	F	35	1	1	No	No	No	None	None	Bilat	None	None	None
406	F	44	1	1	No	No	No	None	None	Bilat	None	None	None
407	F	45	1	1	No	No	No	None	None	Bilat	None	None	None
408	F	34	1	3	Yes	No	Yes	M	L	Bilat	Bilat	None	Bilat
409	F	35	1	1	No	No	No	None	None	Bilat	None	None	None
410	F	44	1	3	Yes	No	Yes	M	ML	Bilat	Bilat	None	Bilat
411	F	45	1	1	No	No	No	None	None	Bilat	None	None	None
412	F	34	1	None	No	Yes	Yes	M	ML	Bilat	None	Bilat	Bilat
413	F	35	1	1	No	No	No	None	None	None	None	None	None
414	F	44	1	None	No	Yes	Yes	M	ML	Bilat	None	Bilat	Bilat
415	F	35	1	1	No	No	No	None	None	Bilat	None	None	None
416	F	45	1	1	No	No	No	None	None	Bilat	None	None	None
417	F	34	1	5	Yes	No	Yes	M	M	Bilat	Bilat	None	Bilat
418	F	35	1	1	No	No	No	None	None	Bilat	None	None	None
419	F	44	1	5	Yes	No	Yes	M	M	Bilat	Bilat	None	Bilat
420	F	45	1	1	No	No	No	None	None	Bilat	None	None	None
421	F	34	1	1	No	No	No	None	None	Bilat	None	None	None
422	F	35	1	1	No	No	No	None	None	Bilat	None	None	None
423	F	44	1	1	No	No	No	None	None	Bilat	None	None	None
424	F	45	1	1	No	No	No	None	None	Bilat	None	None	None
425	F	44	1	1	No	No	No	None	None	None	None	None	None
426	F	45	1	1	No	No	No	None	None	None	None	None	None
427	F	34	1	1	No	No	No	None	None	None	None	None	None
428	F	35	1	1	No	No	No	None	None	None	None	None	None
429	F	34	1	5	Yes	No	Yes	C	M	Bilat	Bilat	None	Bilat
430	F	44	1	5	Yes	No	Yes	C	M	Bilat	Bilat	None	Bilat
431	F	45	1	1	No	No	No	None	None	None	None	None	None
432	F	34	1	1	No	No	No	None	M	Bilat	None	None	None
433	F	35	1	1	No	No	No	None	None	Bilat	None	None	None
434	F	44	1	1	No	No	No	None	None	Bilat	None	None	None
435	F	45	1	1	No	No	No	None	None	Bilat	None	None	None
436	F	34	1	5	Yes	No	Yes	M	ML	Bilat	Bilat	None	Bilat
437	F	35	1	1	No	No	No	None	None	Bilat	None	None	None
438	F	44	1	5	Yes	No	Yes	M	ML	Bilat	Bilat	None	Bilat
439	F	45	1	1	No	No	No	None	None	Bilat	None	None	None
440	F	34	3	None	No	Yes	No	M	None	Bilat	None	Bilat	None
441	F	35	1	5	Yes	No	No	C	None	Unilat	Unilat	None	None
442	F	44	3	None	No	Yes	No	M	None	Bilat	None	Bilat	None
443	F	45	1	1	No	No	No	None	L	Unilat	None	None	None
444	M	34	1	1	No	No	No	None	None	Bilat	None	None	None
445	M	44	1	1	No	No	No	None	None	Bilat	None	None	None
446	F	34	1	5	Yes	No	Yes	M	M	Unilat	Unilat	None	Unilat
447	F	35	1	1	No	No	No	None	None	Bilat	None	None	None
448	F	44	2	None	No	Yes	No	M	None	Unilat	None	Unilat	None
449	F	45	1	1	No	No	No	None	None	Bilat	None	None	None
450	M	44	1	5	Yes	No	Yes	M	M	None	None	None	None
451	F	34	1	1	No	No	No	None	None	Bilat	None	None	None
452	F	35	1	1	No	No	No	None	None	Bilat	None	None	None
453	F	44	1	1	No	No	No	None	None	Bilat	None	None	None
454	F	45	1	1	No	No	No	None	None	Bilat	None	None	None
455	M	34	1	5	Yes	No	No	M	None	None	None	None	None
456	M	35	1	1	No	No	No	None	None	Unilat	None	None	None
457	M	45	1	5	Yes	No	No	M	None	Unilat	Unilat	None	None
458	F	34	1	5	Yes	No	Yes	M	ML	Bilat	Bilat	None	Bilat
459	F	35	1	1	No	No	No	None	None	Bilat	None	None	None
460	F	44	1	5	Yes	No	Yes	M	ML	Bilat	Bilat	None	Bilat
461	F	45	1	1	No	No	No	None	None	Bilat	None	None	None
462	F	34	1	1	No	No	No	None	None	Bilat	None	None	None
463	F	35	1	1	No	No	No	None	None	Bilat	None	None	None
464	F	44	1	1	No	No	No	None	None	Bilat	None	None	None
465	F	45	1	1	No	No	No	None	None	Bilat	None	None	None
466	F	34	1	5	Yes	No	Yes	C	M	Bilat	Bilat	None	Bilat
467	F	35	1	1	No	No	No	None	None	Bilat	None	None	None
468	F	44	1	5	Yes	No	Yes	C	M	Bilat	Bilat	None	Bilat
469	F	45	1	1	No	No	No	None	None	Bilat	None	None	None
470	F	34	1	1	No	No	No	None	None	Bilat	None	None	None
471	F	35	1	1	No	No	No	None	None	Bilat	None	None	None
472	F	44	1	1	No	No	No	None	None	Bilat	None	None	None
473	F	45	1	1	No	No	No	None	None	Bilat	None	None	None
474	M	34	1	None	No	Yes	Yes	M	ML	Unilat	None	Unilat	Bilat
475	M	35	1	1	No	No	No	None	None	Bilat	None	None	None
476	M	44	1	5	Yes	No	Yes	M	ML	Unilat	Unilat	None	Bilat
477	M	45	1	1	No	No	No	None	None	Bilat	None	None	None
478	F	34	1	5	Yes	No	Yes	M	ML	Bilat	Bilat	None	Bilat
479	F	35	1	1	No	No	No	None	None	None	None	None	None
480	F	44	1	5	Yes	No	Yes	M	ML	Bilat	Bilat	None	Bilat
481	M	35	1	1	No	No	No	None	None	Bilat	None	None	None
482	M	44	1	1	No	No	No	None	None	None	None	None	None
483	M	45	1	1	No	No	No	None	None	Bilat	None	None	None
484	F	34	1	5	Yes	No	Yes	M	ML	Unilat	Unilat	None	Unilat
485	F	44	1	1	No	No	No	None	None	Unilat	None	None	None
486	F	45	1	1	No	No	No	None	None	None	None	None	None
487	M	34	1	1	No	No	No	None	None	None	None	None	None
488	M	35	1	1	No	No	No	None	None	None	None	None	None
489	M	34	1	1	No	No	No	None	None	Bilat	None	None	None
490	M	35	1	1	No	No	No	None	None	Bilat	None	None	None
491	M	44	1	1	No	No	No	None	None	Bilat	None	None	None
492	M	45	1	1	No	No	No	None	None	Bilat	None	None	None
493	F	34	1	5	Yes	No	Yes	M	ML	Bilat	Bilat	None	Bilat
494	F	35	1	1	No	No	No	None	None	Bilat	None	None	None
495	F	44	1	5	Yes	No	Yes	M	ML	Bilat	Bilat	None	Bilat
496	F	45	1	1	No	No	No	None	None	Bilat	None	None	None
497	F	34	1	1	No	No	No	None	None	Bilat	None	None	None
498	F	35	1	1	No	No	No	None	None	Bilat	None	None	None
499	F	44	1	1	No	No	No	None	None	Bilat	None	None	None
500	F	45	1	1	No	No	No	None	None	Bilat	None	None	None
501	M	44	1	1	No	No	No	None	None	None	None	None	None
502	M	45	1	1	No	No	No	None	None	None	None	None	None
503	F	34	1	1	No	No	No	None	None	Bilat	None	None	None
504	F	44	1	1	No	No	No	None	None	Bilat	None	None	None
505	F	45	1	1	No	No	No	None	None	None	None	None	None
506	F	34	1	1	No	No	No	None	None	Bilat	None	None	None
507	F	35	1	1	No	No	No	None	None	Bilat	None	None	None
508	F	44	1	1	No	No	No	None	None	Bilat	None	None	None
509	F	45	1	1	No	No	No	None	None	Bilat	None	None	None
510	F	44	2	5	Yes	No	No	M	None	None	None	None	None
511	M	34	1	5	Yes	No	No	M	None	Bilat	Bilat	None	None
512	M	35	1	1	No	No	No	None	None	Bilat	None	None	None
513	M	44	1	5	Yes	No	Yes	C	M	Bilat	Bilat	None	Unilat
514	M	45	1	1	No	No	No	None	None	Bilat	None	None	None
515	F	34	1	1	No	No	No	None	None	Bilat	None	None	None
516	F	35	1	1	No	No	No	None	None	Bilat	None	None	None
517	F	44	1	1	No	No	No	None	None	Bilat	None	None	None
518	F	45	1	1	No	No	No	None	None	Bilat	None	None	None
519	M	34	2	None	No	Yes	No	M	None	Bilat	None	Bilat	None
520	M	35	1	5	Yes	No	Yes	M	ML	Unilat	Unilat	None	Unilat
521	M	44	1	None	No	Yes	Yes	M	ML	Bilat	None	Bilat	Unilat
522	M	45	1	1	No	No	No	None	None	Unilat	None	None	None
523	M	34	1	1	No	No	No	None	None	Unilat	None	None	None
524	M	35	1	1	No	No	No	None	None	Bilat	None	None	None
525	M	44	1	5	Yes	No	Yes	M	ML	Unilat	Unilat	None	Unilat
526	M	45	1	1	No	No	No	None	None	Bilat	None	None	None
527	F	34	1	1	No	No	No	None	None	Bilat	None	None	None
528	F	44	1	1	No	No	No	None	None	Bilat	None	None	None
529	F	45	1	1	No	No	No	None	None	None	None	None	None
530	M	34	1	1	No	No	No	None	None	Bilat	None	None	None
531	M	35	1	1	No	No	No	None	None	Bilat	None	None	None
532	M	44	1	1	No	No	No	None	None	Bilat	None	None	None
533	M	45	1	1	No	No	No	None	None	Bilat	None	None	None
534	F	34	1	1	No	No	No	None	None	Bilat	None	None	None
535	F	35	1	1	No	No	No	None	None	Bilat	None	None	None
536	F	44	1	1	No	No	No	None	None	Bilat	None	None	None
537	F	45	1	1	No	No	No	None	None	Bilat	None	None	None
538	M	34	1	5	Yes	No	Yes	M	M	None	Bilat	None	Unilat
539	M	44	1	3	Yes	No	No	M	None	None	Bilat	None	None
540	M	45	1	1	No	No	No	None	None	None	None	None	None
541	M	34	1	1	No	No	No	None	None	Bilat	None	None	None
542	M	35	1	1	No	No	No	None	None	Bilat	None	None	None
543	M	44	1	1	No	No	No	None	None	Bilat	None	None	None
544	M	45	1	1	No	No	No	None	None	Bilat	None	None	None
545	M	34	1	1	No	No	No	None	None	Bilat	None	None	None
546	M	35	1	1	No	No	No	None	None	None	None	None	None
547	M	44	1	1	No	No	No	None	None	Bilat	None	None	None
548	M	34	1	1	No	No	No	None	None	Unilat	None	None	None
549	M	35	1	1	No	No	No	None	None	Bilat	None	None	None
550	M	44	1	5	Yes	No	Yes	M	ML	Unilat	Unilat	None	Unilat
551	M	45	1	1	No	No	No	None	None	Bilat	None	None	None
552	M	34	1	1	No	No	No	None	None	Bilat	None	None	None
553	M	35	1	1	No	No	No	None	None	None	None	None	None
554	M	44	1	1	No	No	No	None	None	Bilat	None	None	None
555	M	34	1	5	Yes	No	No	M	None	Bilat	Bilat	None	None
556	M	35	1	1	No	No	No	None	None	None	None	None	None
557	M	44	1	5	Yes	No	No	M	None	Bilat	Bilat	None	None
558	F	34	1	5	Yes	No	No	A	None	Bilat	Bilat	None	None
559	F	44	1	5	Yes	No	No	M	None	Bilat	Bilat	None	None
560	M	34	1	5	Yes	No	Yes	M	ML	None	None	None	None
561	M	35	1	5	Yes	No	Yes	A	M	None	None	None	None
562	F	34	1	1	No	No	No	None	None	Unilat	None	None	None
563	F	44	1	5	Yes	No	Yes	M	M	Unilat	Unilat	None	Unilat
564	F	45	1	1	No	No	No	None	None	None	None	None	None
565	M	34	1	5	Yes	No	Yes	M	M	Unilat	Unilat	None	Unilat
566	M	35	1	1	No	No	No	None	None	Bilat	None	None	None
567	M	44	1	1	No	No	No	None	None	Unilat	None	None	None
568	M	45	1	1	No	No	No	None	None	Bilat	None	None	None
569	F	44	1	5	Yes	No	Yes	M	ML	None	None	None	None
570	F	45	1	1	No	No	No	None	None	None	None	None	None
571	M	34	1	1	No	No	No	None	None	Unilat	None	None	None
572	M	35	1	1	No	No	No	None	None	Bilat	None	None	None
573	M	44	1	5	Yes	No	No	M	None	Unilat	Unilat	None	None
574	M	45	1	1	No	No	No	None	None	Bilat	None	None	None
575	M	44	1	1	No	No	No	None	None	None	None	None	None
576	M	45	1	1	No	No	No	None	None	None	None	None	None
577	F	34	1	1	No	No	No	None	None	Bilat	None	None	None
578	F	35	1	1	No	No	No	None	None	Bilat	None	None	None
579	F	44	1	1	No	No	No	None	None	Bilat	None	None	None
580	F	45	1	1	No	No	No	None	None	Bilat	None	None	None
581	M	34	1	1	No	No	No	None	None	Bilat	None	None	None
582	M	44	1	1	No	No	No	None	None	Bilat	None	None	None
583	M	45	1	3	Yes	No	No	M	None	None	None	None	None
584	M	34	1	1	No	No	No	None	None	Bilat	None	None	None
585	M	35	1	1	No	No	No	None	None	Bilat	None	None	None
586	M	44	1	1	No	No	No	None	None	Bilat	None	None	None
587	M	45	1	1	No	No	No	None	None	Bilat	None	None	None
588	F	34	1	5	Yes	No	Yes	M	ML	Bilat	Bilat	None	Bilat
589	F	35	1	1	No	No	No	None	None	Bilat	None	None	None
590	F	44	1	5	Yes	No	Yes	M	ML	Bilat	Bilat	None	Bilat
591	F	45	1	1	No	No	No	None	None	Bilat	None	None	None
592	M	34	1	1	No	No	No	None	None	Unilat	None	None	None
593	M	35	1	1	No	No	No	None	None	Bilat	None	None	None
594	M	44	1	5	Yes	No	No	C	None	Unilat	Unilat	None	None
595	M	45	1	1	No	No	No	None	None	Bilat	None	None	None
596	F	34	1	1	No	No	No	None	None	Bilat	None	None	None
597	F	35	1	1	No	No	No	None	None	Bilat	None	None	None
598	F	44	1	1	No	No	No	None	None	Bilat	None	None	None
599	F	45	1	1	No	No	No	None	None	Bilat	None	None	None
600	M	34	1	1	No	No	No	None	None	Bilat	None	None	None
601	M	35	1	1	No	No	No	None	None	Bilat	None	None	None
602	M	44	1	1	No	No	No	None	None	Bilat	None	None	None
603	M	45	1	1	No	No	No	None	None	Bilat	None	None	None
604	F	34	1	1	No	No	No	None	None	Bilat	None	None	None
605	F	35	1	1	No	No	No	None	None	Bilat	None	None	None
606	F	44	1	1	No	No	No	None	None	Bilat	None	None	None
607	F	45	1	1	No	No	No	None	None	Bilat	None	None	None
608	F	34	1	1	No	No	No	None	None	Unilat	None	None	None
609	F	44	1	5	Yes	No	Yes	M	M	Unilat	Unilat	None	Unilat
610	F	45	1	1	No	No	No	None	None	None	None	None	None
611	F	34	1	1	No	No	No	None	None	Bilat	None	None	None
612	F	35	1	1	No	No	No	None	None	Bilat	None	None	None
613	F	44	1	1	No	No	No	None	None	Bilat	None	None	None
614	F	45	1	1	No	No	No	None	None	Bilat	None	None	None
615	M	34	1	5	Yes	No	Yes	M	M	Unilat	Unilat	None	Bilat
616	M	35	1	1	No	No	No	None	None	Bilat	None	None	None
617	M	44	1	None	No	Yes	Yes	M	M	Unilat	None	Unilat	Bilat
618	M	45	1	1	No	No	No	None	None	Bilat	None	None	None
619	F	34	1	1	No	No	No	None	None	Bilat	None	None	None
620	F	35	1	1	No	No	No	None	None	Bilat	None	None	None
621	F	44	1	1	No	No	No	None	None	Bilat	None	None	None
622	F	45	1	1	No	No	No	None	None	Bilat	None	None	None
623	M	34	1	3	Yes	No	No	M	None	Bilat	Bilat	None	None
624	M	35	1	1	No	No	No	None	None	Bilat	None	None	None
625	M	44	1	3	Yes	No	No	M	None	Bilat	Bilat	None	None
626	M	45	1	1	No	No	No	None	None	Bilat	None	None	None
627	F	34	1	1	No	No	No	None	None	Bilat	None	None	None
628	F	35	1	1	No	No	No	None	None	Bilat	None	None	None
629	F	44	1	1	No	No	No	None	None	Bilat	None	None	None
630	F	45	1	1	No	No	No	None	None	Bilat	None	None	None
631	M	35	1	1	No	No	No	None	None	Bilat	None	None	None
632	M	44	1	1	No	No	No	None	None	None	None	None	None
633	M	45	1	1	No	No	No	None	None	Bilat	None	None	None
634	F	35	1	1	No	No	No	None	None	Bilat	None	None	None
635	F	44	1	1	No	No	No	None	None	None	None	None	None
636	F	45	1	1	No	No	No	None	None	Bilat	None	None	None
637	F	34	1	1	No	No	No	None	None	Bilat	None	None	None
638	F	35	1	1	No	No	No	None	None	Bilat	None	None	None
639	F	44	1	1	No	No	No	None	None	Bilat	None	None	None
640	F	45	1	1	No	No	No	None	None	Bilat	None	None	None
641	F	34	1	1	No	No	No	None	None	Bilat	None	None	None
642	F	35	1	1	No	No	No	None	None	Bilat	None	None	None
643	F	44	1	1	No	No	No	None	None	Bilat	None	None	None
644	F	45	1	1	No	No	No	None	None	Bilat	None	None	None
645	F	35	1	1	No	No	No	None	None	Bilat	None	None	None
646	F	44	1	2	Yes	No	No	C	None	None	None	None	None
647	F	45	1	1	No	No	No	None	None	Bilat	None	None	None
648	M	35	1	1	No	No	No	None	None	Bilat	None	None	None
649	M	44	1	5	Yes	No	Yes	C	M	None	None	None	None
650	M	45	1	1	No	No	No	None	None	Bilat	None	None	None
651	F	34	1	1	No	No	No	None	None	Bilat	None	None	None
652	F	35	1	1	No	No	No	None	None	Bilat	None	None	None
653	F	44	1	1	No	No	No	None	None	Bilat	None	None	None
654	F	45	1	1	No	No	No	None	None	Bilat	None	None	None
655	F	35	1	1	No	No	No	None	None	Bilat	None	None	None
656	F	44	1	1	No	No	No	None	None	None	None	None	None
657	F	45	1	1	No	No	No	None	None	Bilat	None	None	None
658	M	34	1	1	No	No	No	None	None	Bilat	None	None	None
659	M	35	1	1	No	No	No	None	None	Bilat	None	None	None
660	M	44	1	1	No	No	No	None	None	Bilat	None	None	None
661	M	45	1	1	No	No	No	None	None	Bilat	None	None	None
662	M	34	2	None	No	Yes	No	M	None	Bilat	None	Bilat	None
663	M	35	1	1	No	No	No	None	None	Bilat	None	None	None
664	M	44	2	None	No	Yes	No	M	None	Bilat	None	Bilat	None
665	M	45	1	1	No	No	No	None	None	Bilat	None	None	None
666	F	34	1	1	No	No	No	None	None	Bilat	None	None	None
667	F	44	1	1	No	No	No	None	None	Bilat	None	None	None
668	M	34	1	5	Yes	No	No	M	None	Bilat	Bilat	None	None
669	M	44	1	5	Yes	No	Yes	M	L	Bilat	Bilat	None	Unilat
670	M	45	1	1	No	No	No	None	None	None	None	None	None
671	F	34	1	1	No	No	No	None	None	Bilat	None	None	None
672	F	44	1	1	No	No	No	None	None	Bilat	None	None	None
673	F	45	1	1	No	No	No	None	None	None	None	None	None
674	M	34	1	5	Yes	No	Yes	C	M	Bilat	Bilat	None	Bilat
675	M	44	1	5	Yes	No	Yes	C	M	Bilat	Bilat	None	Bilat
676	M	45	1	1	No	No	No	None	None	None	None	None	None
677	M	34	1	5	Yes	No	Yes	M	ML	Bilat	Bilat	None	Bilat
678	M	44	1	5	Yes	No	Yes	M	ML	Bilat	Bilat	None	Bilat
679	M	45	1	1	No	No	No	None	None	None	None	None	None
680	F	34	1	5	Yes	No	No	M	None	Bilat	Bilat	None	None
681	F	35	1	1	No	No	No	None	None	Bilat	None	None	None
682	F	44	1	5	Yes	No	No	M	None	Bilat	Bilat	None	None
683	F	45	1	1	No	No	No	None	None	Bilat	None	None	None
684	M	35	1	1	No	No	No	None	None	None	None	None	None
685	M	44	1	1	No	No	No	None	None	None	None	None	None
686	F	34	1	1	No	No	No	None	None	Bilat	None	None	None
687	F	35	1	1	No	No	No	None	None	Bilat	None	None	None
688	F	44	1	1	No	No	No	None	None	Bilat	None	None	None
689	F	45	1	1	No	No	No	None	None	Bilat	None	None	None
690	F	34	1	1	No	No	No	None	None	Bilat	None	None	None
691	F	35	1	1	No	No	No	None	None	Bilat	None	None	None
692	F	44	1	1	No	No	No	None	None	Bilat	None	None	None
693	F	45	1	1	No	No	No	None	None	Bilat	None	None	None
694	F	34	1	1	No	No	No	None	None	None	None	None	None
695	F	35	1	1	No	No	No	None	None	None	None	None	None
696	F	44	1	5	Yes	No	Yes	M	M	None	None	None	None
697	F	45	1	1	No	No	No	None	None	None	None	None	None
698	M	34	1	1	No	No	No	None	None	Unilat	None	None	None
699	M	35	1	1	No	No	No	None	None	Bilat	None	None	None
700	M	44	1	5	Yes	No	No	M	None	Unilat	Unilat	None	None
701	M	45	1	1	No	No	No	None	None	Bilat	None	None	None
702	F	34	1	1	No	No	No	None	None	Bilat	None	None	None
703	F	35	1	1	No	No	No	None	None	Bilat	None	None	None
704	F	44	1	1	No	No	No	None	None	Bilat	None	None	None
705	F	45	1	1	No	No	No	None	None	Bilat	None	None	None
706	F	44	1	1	No	No	No	None	None	None	None	None	None
707	F	34	1	1	No	No	No	None	None	None	None	None	None
708	F	35	1	1	No	No	No	None	None	None	None	None	None
709	M	34	1	1	No	No	No	None	None	Bilat	None	None	None
710	M	35	1	1	No	No	No	None	None	None	None	None	None
711	M	44	1	1	No	No	No	None	None	Bilat	None	None	None
712	F	34	1	1	No	No	No	None	None	Bilat	None	None	None
713	F	35	1	1	No	No	No	None	None	Bilat	None	None	None
714	F	44	1	1	No	No	No	None	None	Bilat	None	None	None
715	F	45	1	1	No	No	No	None	None	Bilat	None	None	None
716	F	34	1	1	No	No	No	None	None	Bilat	None	None	None
717	F	44	1	1	No	No	No	None	None	Bilat	None	None	None
718	F	45	1	1	No	No	No	None	None	None	None	None	None
719	F	34	1	5	Yes	No	Yes	A	M	Unilat	Unilat	None	Unilat
720	F	35	1	1	No	No	No	None	None	Bilat	None	None	None
721	F	44	1	1	No	No	No	None	None	Unilat	None	None	None
722	F	45	1	1	No	No	No	None	None	Bilat	None	None	None
723	F	34	1	1	No	No	No	None	None	Bilat	None	None	None
724	F	35	1	1	No	No	No	None	None	Bilat	None	None	None
725	F	44	1	1	No	No	No	None	None	Bilat	None	None	None
726	F	45	1	1	No	No	No	None	None	Bilat	None	None	None
727	F	34	1	1	No	No	No	None	None	None	None	None	None
728	F	35	1	1	No	No	No	None	None	Bilat	None	None	None
729	F	45	1	1	No	No	No	None	None	Bilat	None	None	None
730	M	34	1	1	No	No	No	None	B	Bilat	None	None	None
731	M	35	1	1	No	No	No	None	None	Bilat	None	None	None
732	M	44	1	1	No	No	No	None	B	Bilat	None	None	None
733	M	45	1	1	No	No	No	None	None	Bilat	None	None	None
734	F	34	1	1	No	No	No	None	None	Bilat	None	None	None
735	F	35	1	1	No	No	No	None	None	None	None	None	None
736	F	44	1	1	No	No	No	None	None	Bilat	None	None	None
737	M	34	1	5	Yes	No	Yes	M	M	Unilat	Unilat	None	Unilat
738	M	35	1	1	No	No	No	None	None	Bilat	None	None	None
739	M	44	1	1	No	No	No	None	None	Unilat	None	None	None
740	M	45	1	1	No	No	No	None	None	Bilat	None	None	None
741	F	34	1	2	Yes	No	No	C	None	Bilat	Bilat	None	None
742	F	35	1	1	No	No	No	None	None	Bilat	None	None	None
743	F	44	1	2	Yes	No	No	C	None	Bilat	Bilat	None	None
744	F	45	1	1	No	No	No	None	None	Bilat	None	None	None
745	M	34	1	5	Yes	No	Yes	C	M	Unilat	Unilat	None	Unilat
746	M	35	1	1	No	No	No	None	None	Bilat	None	None	None
747	M	44	1	1	No	No	No	None	None	Unilat	None	None	None
748	M	45	1	1	No	No	No	None	None	Bilat	None	None	None
749	M	34	1	1	No	No	No	None	None	Bilat	None	None	None
750	M	35	1	1	No	No	No	None	None	Bilat	None	None	None
751	M	44	1	1	No	No	No	None	None	Bilat	None	None	None
752	M	45	1	1	No	No	No	None	None	Bilat	None	None	None
753	M	34	1	1	No	No	No	None	None	None	None	None	None
754	M	34	1	1	No	No	No	None	None	Bilat	None	None	None
755	M	44	1	1	No	No	No	None	None	Bilat	None	None	None
756	F	44	1	1	No	No	No	None	None	None	None	None	None
757	F	45	1	1	No	No	No	None	None	None	None	None	None
758	M	34	1	1	No	No	No	None	None	Bilat	None	None	None
759	M	35	1	1	No	No	No	None	None	Bilat	None	None	None
760	M	44	1	1	No	No	No	None	None	Bilat	None	None	None
761	M	45	1	1	No	No	No	None	None	Bilat	None	None	None
762	M	44	1	5	Yes	No	Yes	M	M	None	None	None	None
763	M	45	1	1	No	No	No	None	None	None	None	None	None
764	M	34	1	5	Yes	No	Yes	M	B	Bilat	Bilat	None	Bilat
765	M	35	1	1	No	No	No	None	None	Bilat	None	None	None
766	M	44	1	5	Yes	No	Yes	M	M	Bilat	Bilat	None	Bilat
767	M	45	1	1	No	No	No	None	None	Bilat	None	None	None
768	M	34	1	1	No	No	No	None	None	Bilat	None	None	None
769	M	35	1	1	No	No	No	None	None	Bilat	None	None	None
770	M	44	1	1	No	No	No	None	None	Bilat	None	None	None
771	M	45	1	1	No	No	No	None	None	Bilat	None	None	None
772	F	34	1	5	Yes	No	No	A	None	Unilat	Unilat	None	None
773	F	35	1	1	No	No	No	None	None	Bilat	None	None	None
774	F	44	1	1	No	No	No	None	None	Unilat	None	None	None
775	F	45	1	1	No	No	No	None	None	Bilat	None	None	None
776	F	34	1	5	Yes	No	No	M	None	Bilat	Bilat	None	None
777	F	35	1	1	No	No	No	None	None	Bilat	None	None	None
778	F	44	1	5	Yes	No	No	M	None	Bilat	Bilat	None	None
779	F	45	1	1	No	No	No	None	None	Bilat	None	None	None
780	M	34	1	1	No	No	No	None	None	Unilat	None	None	None
781	M	35	1	1	No	No	No	None	None	Bilat	None	None	None
782	M	44	1	5	Yes	No	Yes	M	M	Unilat	Unilat	None	Unilat
783	M	45	1	1	No	No	No	None	None	Bilat	None	None	None
784	F	34	1	1	No	No	No	None	None	Unilat	None	None	None
785	F	35	1	1	No	No	No	None	None	Unilat	None	None	None
786	F	44	1	5	Yes	No	No	A	None	Unilat	Unilat	None	None
787	F	45	1	5	Yes	No	No	A	None	Unilat	Unilat	None	None
788	F	34	1	1	No	No	No	None	None	Unilat	None	None	None
789	F	35	1	1	No	No	No	None	None	Bilat	None	None	None
790	F	44	1	5	Yes	No	No	A	None	Unilat	Unilat	None	None
791	F	45	1	1	No	No	No	None	None	Bilat	None	None	None
792	M	34	1	5	Yes	No	Yes	M	M	Bilat	Bilat	None	Bilat
793	M	35	1	1	No	No	No	None	None	Bilat	None	None	None
794	M	44	1	5	Yes	No	Yes	M	M	Bilat	Bilat	None	Bilat
795	M	45	1	1	No	No	No	None	None	Bilat	None	None	None
796	M	34	1	5	Yes	No	Yes	M	M	Bilat	Bilat	None	Bilat
797	M	35	1	1	No	No	No	None	None	Bilat	None	None	None
798	M	44	1	5	Yes	No	Yes	M	M	Bilat	Bilat	None	Bilat
799	M	45	1	1	No	No	No	None	None	Bilat	None	None	None
800	M	34	1	1	No	No	No	None	None	Bilat	None	None	None
801	M	35	1	1	No	No	No	None	None	Bilat	None	None	None
802	M	44	1	1	No	No	No	None	None	Bilat	None	None	None
803	M	45	1	1	No	No	No	None	None	Bilat	None	None	None
804	F	34	1	1	No	No	No	None	None	None	None	None	None
805	F	35	1	1	No	No	No	None	None	None	None	None	None
806	M	34	1	1	No	No	No	None	None	None	None	None	None
807	M	35	1	1	No	No	No	None	None	Bilat	None	None	None
808	M	45	1	1	No	No	No	None	None	Bilat	None	None	None
809	M	34	1	5	Yes	No	No	A	None	Bilat	Bilat	None	None
810	M	35	1	1	No	No	No	None	None	None	None	None	None
811	M	44	1	5	Yes	No	No	M	None	Bilat	Bilat	None	None
812	F	34	1	1	No	No	No	None	M	Bilat	None	None	None
813	F	35	1	1	No	No	No	None	None	Bilat	None	None	None
814	F	44	1	1	No	No	No	None	M	Bilat	None	None	None
815	F	45	1	1	No	No	No	None	None	Bilat	None	None	None
816	F	34	1	1	No	No	No	None	None	Bilat	None	None	None
817	F	35	1	1	No	No	No	None	None	Bilat	None	None	None
818	F	44	1	1	No	No	No	None	None	Bilat	None	None	None
819	F	45	1	1	No	No	No	None	None	Bilat	None	None	None
820	F	34	1	5	Yes	No	Yes	M	ML	Unilat	Unilat	None	Unilat
821	F	35	1	5	Yes	No	No	A	None	Unilat	Unilat	None	None
822	F	44	1	1	No	No	No	None	None	Unilat	None	None	None
823	F	45	1	1	No	No	No	None	None	Unilat	None	None	None
824	M	34	1	3	Yes	No	No	C	None	Unilat	Unilat	None	None
825	M	44	1	1	No	No	No	None	None	Unilat	None	None	None
826	M	45	1	1	No	No	No	None	None	None	None	None	None
827	F	34	1	5	Yes	No	Yes	M	M	Bilat	Bilat	None	Bilat
828	F	44	1	5	Yes	No	Yes	M	M	Bilat	Bilat	None	Bilat
829	F	45	1	1	No	No	No	None	None	None	None	None	None
830	F	34	1	1	No	No	No	None	None	Unilat	None	None	None
831	F	35	1	1	No	No	No	None	None	Bilat	None	None	None
832	F	44	1	5	Yes	No	Yes	M	ML	Unilat	Unilat	None	Unilat
833	F	45	1	1	No	No	No	None	None	Bilat	None	None	None
834	M	34	1	1	No	No	No	None	None	Bilat	None	None	None
835	M	35	1	1	No	No	No	None	None	Bilat	None	None	None
836	M	44	1	1	No	No	No	None	None	Bilat	None	None	None
837	M	45	1	1	No	No	No	None	None	Bilat	None	None	None
838	M	34	1	1	No	No	No	None	None	Bilat	None	None	None
839	M	35	1	1	No	No	No	None	None	Bilat	None	None	None
840	M	44	1	1	No	No	No	None	None	Bilat	None	None	None
841	M	45	1	1	No	No	No	None	None	Bilat	None	None	None
842	F	34	1	1	No	No	No	None	None	Bilat	None	None	None
843	F	35	1	1	No	No	No	None	None	Bilat	None	None	None
844	F	44	1	1	No	No	No	None	None	Bilat	None	None	None
845	F	45	1	1	No	No	No	None	None	Bilat	None	None	None
846	M	34	1	1	No	No	No	None	L	Bilat	None	None	None
847	M	35	1	1	No	No	No	None	None	Bilat	None	None	None
848	M	44	1	1	No	No	No	None	None	Bilat	None	None	None
849	M	45	1	1	No	No	No	None	None	Bilat	None	None	None
850	M	34	1	1	No	No	No	None	None	Bilat	None	None	None
851	M	35	1	1	No	No	No	None	None	Bilat	None	None	None
852	M	44	1	1	No	No	No	None	None	Bilat	None	None	None
853	M	45	1	1	No	No	No	None	None	Bilat	None	None	None
854	F	34	1	1	No	No	No	None	None	None	None	None	None
855	F	35	1	1	No	No	No	None	None	None	None	None	None
856	F	34	1	1	No	No	No	None	None	Bilat	None	None	None
857	F	35	1	1	No	No	No	None	None	None	None	None	None
858	F	44	1	1	No	No	No	None	None	Bilat	None	None	None
859	F	34	1	1	No	No	No	None	None	Bilat	None	None	None
860	F	35	1	1	No	No	No	None	None	Bilat	None	None	None
861	F	44	1	1	No	No	No	None	None	Bilat	None	None	None
862	F	45	1	1	No	No	No	None	None	Bilat	None	None	None
863	F	34	1	5	Yes	No	Yes	C	M	Bilat	Bilat	None	Bilat
864	F	35	1	1	No	No	No	None	None	Bilat	None	None	None
865	F	44	1	5	Yes	No	Yes	C	M	Bilat	Bilat	None	Bilat
866	F	45	1	1	No	No	No	None	None	Bilat	None	None	None
867	M	34	1	1	No	No	No	None	None	Bilat	None	None	None
868	M	35	1	1	No	No	No	None	None	Bilat	None	None	None
869	M	44	1	1	No	No	No	None	None	Bilat	None	None	None
870	M	45	1	1	No	No	No	None	None	Bilat	None	None	None
871	F	34	1	1	No	No	No	None	None	Unilat	None	None	None
872	F	35	1	1	No	No	No	None	None	Bilat	None	None	None
873	F	44	1	5	Yes	No	Yes	M	M	Unilat	Unilat	None	Unilat
874	F	45	1	1	No	No	No	None	None	Bilat	None	None	None
875	F	34	1	1	No	No	No	None	None	None	None	None	None
876	F	35	1	1	No	No	No	None	None	None	None	None	None
877	F	34	1	6	Yes	No	No	C	None	Bilat	Bilat	None	None
878	F	35	1	1	No	No	No	None	None	Bilat	None	None	None
879	F	44	1	6	Yes	No	No	C	None	Bilat	Bilat	None	None
880	F	45	1	1	No	No	No	None	None	Bilat	None	None	None
881	M	34	1	1	No	No	No	None	None	Bilat	None	None	None
882	M	44	1	1	No	No	No	None	None	Bilat	None	None	None
883	M	45	1	1	No	No	No	None	None	None	None	None	None
884	F	34	1	3	Yes	No	Yes	C	M	Unilat	Bilat	None	Bilat
885	F	35	1	1	No	No	No	None	None	Bilat	None	None	None
886	F	44	1	5	Yes	No	Yes	C	M	Unilat	Bilat	None	Bilat
887	F	45	1	1	No	No	No	None	None	Bilat	None	None	None
888	F	34	1	1	No	No	No	None	None	Unilat	None	None	None
889	F	35	1	1	No	No	No	None	None	Bilat	None	None	None
890	F	44	1	5	Yes	No	Yes	M	M	Unilat	Unilat	None	Unilat
891	F	45	1	1	No	No	No	None	None	Bilat	None	None	None
892	M	44	1	1	No	No	No	None	None	None	None	None	None
893	M	45	1	1	No	No	No	None	None	None	None	None	None
894	M	34	1	5	Yes	No	Yes	M	ML	Bilat	Bilat	None	Bilat
895	M	35	1	1	No	No	No	None	None	Bilat	None	None	None
896	M	44	1	5	Yes	No	Yes	M	ML	Bilat	Bilat	None	Bilat
897	M	45	1	1	No	No	No	None	None	Bilat	None	None	None
898	F	34	1	5	Yes	No	Yes	M	M	Unilat	Unilat	None	Unilat
899	F	35	1	1	No	No	No	None	None	Bilat	None	None	None
900	F	44	1	1	No	No	No	None	None	Unilat	None	None	None
901	F	45	1	1	No	No	No	None	None	Bilat	None	None	None
902	M	34	1	5	Yes	No	Yes	M	ML	None	None	None	None
903	M	34	1	1	No	No	No	None	None	Bilat	None	None	None
904	M	35	1	1	No	No	No	None	None	None	None	None	None
905	M	44	1	1	No	No	No	None	None	Bilat	None	None	None
906	F	34	1	5	Yes	No	Yes	M	M	Bilat	Bilat	None	Bilat
907	F	35	1	1	No	No	No	None	None	None	None	None	None
908	F	44	1	5	Yes	No	Yes	M	M	Bilat	Bilat	None	Bilat
909	M	34	1	1	No	No	No	None	None	None	None	None	None
910	M	35	1	1	No	No	No	None	None	None	None	None	None
911	F	34	1	5	Yes	No	No	A	None	Bilat	Bilat	None	None
912	F	35	1	1	No	No	No	None	None	Bilat	None	None	None
913	F	44	1	5	Yes	No	No	A	None	Bilat	Bilat	None	None
914	F	45	1	1	No	No	No	None	None	Bilat	None	None	None
915	M	35	1	1	No	No	No	None	None	None	None	None	None
916	M	44	1	1	No	No	No	None	None	None	None	None	None
917	F	34	1	1	No	No	No	None	None	None	None	None	None
918	F	35	1	1	No	No	No	None	None	None	None	None	None
919	F	34	1	1	No	No	No	None	None	Bilat	None	None	None
920	F	35	1	1	No	No	No	None	None	None	None	None	None
921	F	44	1	1	No	No	No	None	None	Bilat	None	None	None
922	M	34	1	1	No	No	No	None	None	Bilat	None	None	None
923	M	35	1	1	No	No	No	None	None	None	None	None	None
924	M	44	1	1	No	No	No	None	None	Bilat	None	None	None
925	M	34	1	1	No	No	No	None	None	Bilat	None	None	None
926	M	35	1	1	No	No	No	None	None	None	None	None	None
927	M	44	1	1	No	No	No	None	None	Bilat	None	None	None
928	M	34	1	5	Yes	No	Yes	M	ML	Bilat	Bilat	None	Bilat
929	M	35	1	1	No	No	No	None	None	Bilat	None	None	None
930	M	44	1	5	Yes	No	Yes	M	ML	Bilat	Bilat	None	Bilat
931	M	45	1	1	No	No	No	None	None	Bilat	None	None	None
932	F	34	1	5	Yes	No	Yes	C	ML	Bilat	Bilat	None	Bilat
933	F	35	1	1	No	No	No	None	None	Bilat	None	None	None
934	F	44	1	5	Yes	No	Yes	C	ML	Bilat	Bilat	None	Bilat
935	F	45	1	1	No	No	No	None	None	Bilat	None	None	None
936	M	34	1	1	No	No	No	None	None	Bilat	None	None	None
937	M	35	1	1	No	No	No	None	None	Bilat	None	None	None
938	M	44	1	1	No	No	No	None	None	Bilat	None	None	None
939	M	45	1	1	No	No	No	None	None	Bilat	None	None	None
940	M	35	1	1	No	No	No	None	None	Bilat	None	None	None
941	M	45	1	1	No	No	No	None	None	Bilat	None	None	None
942	F	34	1	1	No	No	No	None	None	Bilat	None	None	None
943	F	35	1	1	No	No	No	None	None	Bilat	None	None	None
944	F	44	1	1	No	No	No	None	None	Bilat	None	None	None
945	F	45	1	1	No	No	No	None	None	Bilat	None	None	None
946	M	34	1	5	Yes	No	Yes	M	M	Bilat	Bilat	None	Bilat
947	M	44	1	5	Yes	No	Yes	M	M	Bilat	Bilat	None	Bilat
948	F	34	1	1	No	No	No	None	None	Bilat	None	None	None
949	F	35	1	1	No	No	No	None	None	Bilat	None	None	None
950	F	44	1	1	No	No	No	None	None	Bilat	None	None	None
951	F	45	1	1	No	No	No	None	None	Bilat	None	None	None
952	F	34	1	3	Yes	No	Yes	M	M	Unilat	Bilat	None	Bilat
953	F	35	1	1	No	No	No	None	None	None	None	None	None
954	F	44	1	5	Yes	No	Yes	M	M	Unilat	Bilat	None	Bilat
955	F	34	1	1	No	No	No	None	None	Bilat	None	None	None
956	F	35	1	1	No	No	No	None	None	Bilat	None	None	None
957	F	44	1	1	No	No	No	None	None	Bilat	None	None	None
958	F	45	1	1	No	No	No	None	None	Bilat	None	None	None
959	F	44	1	1	No	No	No	None	None	None	None	None	None
960	F	45	1	1	No	No	No	None	None	None	None	None	None
961	F	34	1	2	Yes	No	No	C	None	None	None	None	None
962	F	35	1	1	No	No	No	None	None	Bilat	None	None	None
963	F	45	1	1	No	No	No	None	None	Bilat	None	None	None
964	M	44	1	1	No	No	No	None	None	None	None	None	None
965	M	45	1	1	No	No	No	None	None	None	None	None	None
966	F	34	1	5	Yes	No	Yes	M	M+B	Bilat	Bilat	None	Bilat
967	F	35	1	1	No	No	No	None	None	None	None	None	None
968	F	44	1	5	Yes	No	Yes	M	M+B	Bilat	Bilat	None	Bilat
969	F	34	1	1	No	No	No	None	None	Bilat	None	None	None
970	F	35	1	1	No	No	No	None	None	Bilat	None	None	None
971	F	44	1	1	No	No	No	None	None	Bilat	None	None	None
972	F	45	1	1	No	No	No	None	None	Bilat	None	None	None
973	M	34	1	5	Yes	No	Yes	M	M	Bilat	Bilat	None	Bilat
974	M	35	1	1	No	No	No	None	None	Bilat	None	None	None
975	M	44	1	5	Yes	No	Yes	M	M	Bilat	Bilat	None	Bilat
976	M	45	1	1	No	No	No	None	None	Bilat	None	None	None
977	F	34	1	5	Yes	No	Yes	M	ML	Bilat	Bilat	None	Bilat
978	F	35	1	1	No	No	No	None	None	Unilat	None	None	None
979	F	44	1	5	Yes	No	Yes	M	ML	Bilat	Bilat	None	Bilat
980	F	45	1	5	Yes	No	Yes	M	L	Unilat	Unilat	None	Unilat
981	M	34	1	1	No	No	No	None	None	Bilat	None	None	None
982	M	35	1	1	No	No	No	None	None	Bilat	None	None	None
983	M	44	1	1	No	No	No	None	None	Bilat	None	None	None
984	M	45	1	1	No	No	No	None	None	Bilat	None	None	None
985	F	34	1	1	No	No	No	None	None	Bilat	None	None	None
986	F	44	1	1	No	No	No	None	None	Bilat	None	None	None
987	F	34	1	1	No	No	No	None	None	Bilat	None	None	None
988	F	35	1	1	No	No	No	None	None	None	None	None	None
989	F	44	1	1	No	No	No	None	None	Bilat	None	None	None
990	F	34	1	1	No	No	No	None	None	Bilat	None	None	None
991	F	35	1	1	No	No	No	None	None	Bilat	None	None	None
992	F	44	1	1	No	No	No	None	None	Bilat	None	None	None
993	F	45	1	1	No	No	No	None	None	Bilat	None	None	None
994	M	34	1	1	No	No	No	None	None	Bilat	None	None	None
995	M	35	1	1	No	No	No	None	None	Bilat	None	None	None
996	M	44	1	1	No	No	No	None	None	Bilat	None	None	None
997	M	45	1	1	No	No	No	None	None	Bilat	None	None	None
998	M	34	1	3	Yes	No	No	M	None	Unilat	Unilat	None	None
999	M	35	1	1	No	No	No	None	None	None	None	None	None
1000	M	44	1	1	No	No	No	None	None	Unilat	None	None	None
1001	M	34	1	5	Yes	No	Yes	C	M	Bilat	Bilat	None	Bilat
1002	M	35	1	1	No	No	No	None	None	Bilat	None	None	None
1003	M	44	1	5	Yes	No	Yes	C	M	Bilat	Bilat	None	Bilat
1004	M	45	1	1	No	No	No	None	None	Bilat	None	None	None
1005	F	34	2	None	No	Yes	No	M	None	Bilat	None	Bilat	None
1006	F	35	1	1	No	No	No	None	None	Bilat	None	None	None
1007	F	44	2	None	No	Yes	No	M	None	Bilat	None	Bilat	None
1008	F	45	1	1	No	No	No	None	None	Bilat	None	None	None
1009	M	34	1	1	No	No	No	None	None	Unilat	None	None	None
1010	M	44	1	5	Yes	No	Yes	M	L	Unilat	Unilat	None	Unilat
1011	M	45	1	1	No	No	No	None	None	None	None	None	None
1012	F	34	1	1	No	No	No	None	None	Bilat	None	None	None
1013	F	44	1	1	No	No	No	None	None	Bilat	None	None	None
1014	F	45	1	1	No	No	No	None	None	None	None	None	None
1015	F	34	1	1	No	No	No	None	None	Bilat	None	None	None
1016	F	35	1	1	No	No	No	None	None	Bilat	None	None	None
1017	F	44	1	1	No	No	No	None	None	Bilat	None	None	None
1018	F	45	1	1	No	No	No	None	None	Bilat	None	None	None
1019	M	34	1	1	No	No	No	None	None	Unilat	None	None	None
1020	M	35	1	1	No	No	No	None	None	Bilat	None	None	None
1021	M	44	1	5	Yes	No	Yes	M	ML	Unilat	Unilat	None	Unilat
1022	M	45	1	1	No	No	No	None	None	Bilat	None	None	None
1023	F	34	1	1	No	No	No	None	None	Bilat	None	None	None
1024	F	35	1	1	No	No	No	None	None	Bilat	None	None	None
1025	F	44	1	1	No	No	No	None	None	Bilat	None	None	None
1026	F	45	1	1	No	No	No	None	None	Bilat	None	None	None
1027	F	34	1	1	No	No	No	None	None	Bilat	None	None	None
1028	F	35	1	1	No	No	No	None	None	Bilat	None	None	None
1029	F	44	1	1	No	No	No	None	None	Bilat	None	None	None
1030	F	45	1	1	No	No	No	None	None	Bilat	None	None	None
1031	F	34	1	5	Yes	No	Yes	M	M	Bilat	Bilat	None	Bilat
1032	F	35	1	1	No	No	No	None	None	Bilat	None	None	None
1033	F	44	1	5	Yes	No	Yes	C	M	Bilat	Bilat	None	Bilat
1034	F	45	1	1	No	No	No	None	None	Bilat	None	None	None
1035	M	34	1	1	No	No	No	None	None	Bilat	None	None	None
1036	M	35	1	1	No	No	No	None	None	Bilat	None	None	None
1037	M	44	1	1	No	No	No	None	None	Bilat	None	None	None
1038	M	45	1	1	No	No	No	None	None	Bilat	None	None	None
1039	F	34	1	5	Yes	No	Yes	A	L	Unilat	Unilat	None	Unilat
1040	F	35	1	1	No	No	No	None	None	Bilat	None	None	None
1041	F	44	1	1	No	No	No	None	None	Unilat	None	None	None
1042	F	45	1	1	No	No	No	None	None	Bilat	None	None	None
1043	F	35	1	1	No	No	No	None	None	Bilat	None	None	None
1044	F	44	1	5	Yes	No	No	A	None	None	None	None	None
1045	F	45	1	1	No	No	No	None	None	Bilat	None	None	None
1046	F	34	1	1	No	No	No	None	None	Bilat	None	None	None
1047	F	35	1	1	No	No	No	None	None	Bilat	None	None	None
1048	F	44	1	1	No	No	No	None	None	Bilat	None	None	None
1049	F	45	1	1	No	No	No	None	None	Bilat	None	None	None
1050	F	34	1	1	No	No	No	None	None	Bilat	None	None	None
1051	F	35	1	1	No	No	No	None	None	None	None	None	None
1052	F	44	1	1	No	No	No	None	None	Bilat	None	None	None
1053	F	34	1	1	No	No	No	None	None	Unilat	None	None	None
1054	F	35	1	1	No	No	No	None	None	None	None	None	None
1055	F	44	1	5	Yes	No	Yes	C	M	Unilat	Unilat	None	Unilat
1056	M	34	1	5	Yes	No	Yes	M	M	Bilat	Bilat	None	Bilat
1057	M	35	1	1	No	No	No	None	None	Bilat	None	None	None
1058	M	44	1	5	Yes	No	Yes	M	M	Bilat	Bilat	None	Bilat
1059	M	45	1	1	No	No	No	None	None	Bilat	None	None	None
1060	M	34	1	1	No	No	No	None	None	Bilat	None	None	None
1061	M	35	1	1	No	No	No	None	None	Bilat	None	None	None
1062	M	44	1	1	No	No	No	None	None	Bilat	None	None	None
1063	M	45	1	1	No	No	No	None	None	Bilat	None	None	None
1064	F	34	1	1	No	No	No	None	None	Bilat	None	None	None
1065	F	35	1	1	No	No	No	None	None	None	None	None	None
1066	F	44	1	1	No	No	No	None	None	Bilat	None	None	None
1067	F	44	1	5	Yes	No	Yes	M	M	None	None	None	None
1068	F	45	1	1	No	No	No	None	None	None	None	None	None
1069	M	34	1	1	No	No	No	None	None	Bilat	None	None	None
1070	M	35	1	1	No	No	No	None	None	Bilat	None	None	None
1071	M	44	1	1	No	No	No	None	None	Bilat	None	None	None
1072	M	45	1	1	No	No	No	None	None	Bilat	None	None	None
1073	M	34	1	5	Yes	No	Yes	M	L	Bilat	Bilat	None	Bilat
1074	M	35	1	1	No	No	No	None	None	Bilat	None	None	None
1075	M	44	1	5	Yes	No	Yes	M	L	Bilat	Bilat	None	Bilat
1076	M	45	1	1	No	No	No	None	None	Bilat	None	None	None
1077	M	34	1	5	Yes	No	Yes	M	ML	Bilat	Bilat	None	Bilat
1078	M	35	1	1	No	No	No	None	None	Bilat	None	None	None
1079	M	44	1	5	Yes	No	Yes	M	ML	Bilat	Bilat	None	Bilat
1080	M	45	1	1	No	No	No	None	None	Bilat	None	None	None
1081	F	34	1	1	No	No	No	None	None	None	None	None	None
1082	F	35	1	1	No	No	No	None	None	None	None	None	None
1083	F	34	1	1	No	No	No	None	None	Bilat	None	None	None
1084	F	44	1	1	No	No	No	None	None	Bilat	None	None	None
1085	F	45	1	1	No	No	No	None	None	None	None	None	None
1086	F	34	1	1	No	No	No	None	None	Bilat	None	None	None
1087	F	35	1	1	No	No	No	None	None	Bilat	None	None	None
1088	F	44	1	1	No	No	No	None	None	Bilat	None	None	None
1089	F	45	1	1	No	No	No	None	None	Bilat	None	None	None
1090	F	34	1	1	No	No	No	None	None	Bilat	None	None	None
1091	F	35	1	1	No	No	No	None	None	Bilat	None	None	None
1092	F	44	1	1	No	No	No	None	None	Bilat	None	None	None
1093	F	45	1	1	No	No	No	None	None	Bilat	None	None	None
1094	F	34	1	5	Yes	No	Yes	M	M	Bilat	Bilat	None	Bilat
1095	F	35	1	1	No	No	No	None	None	Bilat	None	None	None
1096	F	44	1	5	Yes	No	Yes	M	ML	Bilat	Bilat	None	Bilat
1097	F	45	1	1	No	No	No	None	None	Bilat	None	None	None
1098	M	34	1	None	No	Yes	Yes	M	M	Bilat	None	Bilat	Bilat
1099	M	35	1	1	No	No	No	None	None	Bilat	None	None	None
1100	M	44	1	None	No	Yes	Yes	M	M	Bilat	None	Bilat	Bilat
1101	M	45	1	1	No	No	No	None	None	Bilat	None	None	None
1102	F	34	1	1	No	No	No	None	None	Bilat	None	None	None
1103	F	35	1	1	No	No	No	None	None	Bilat	None	None	None
1104	F	44	1	1	No	No	No	None	None	Bilat	None	None	None
1105	F	45	1	1	No	No	No	None	None	Bilat	None	None	None
1106	F	34	1	5	Yes	No	Yes	M	M	Bilat	Bilat	None	Bilat
1107	F	35	1	1	No	No	No	None	None	Bilat	None	None	None
1108	F	44	1	5	Yes	No	Yes	A	ML	Bilat	Bilat	None	Bilat
1109	F	45	1	1	No	No	No	None	None	Bilat	None	None	None
1110	F	34	1	1	No	No	No	None	None	Unilat	None	None	None
1111	F	35	1	1	No	No	No	None	None	Bilat	None	None	None
1112	F	44	1	5	Yes	No	Yes	C	M	Unilat	Unilat	None	Unilat
1113	F	45	1	1	No	No	No	None	None	Bilat	None	None	None
1114	F	34	1	1	No	No	No	None	None	None	None	None	None
1115	F	35	1	1	No	No	No	None	None	None	None	None	None
1116	M	34	1	3	Yes	No	No	M	None	Unilat	Bilat	None	None
1117	M	35	1	1	No	No	No	None	None	Bilat	None	None	None
1118	M	44	1	5	Yes	No	No	M	None	Unilat	Bilat	None	None
1119	M	45	1	1	No	No	No	None	None	Bilat	None	None	None
1120	F	34	1	5	Yes	No	No	M	None	Unilat	Unilat	None	None
1121	F	44	1	1	No	No	No	None	None	Unilat	None	None	None
1122	F	45	1	1	No	No	No	None	None	None	None	None	None
1123	M	34	1	5	Yes	No	No	M	None	Bilat	Bilat	None	None
1124	M	35	1	1	No	No	No	None	None	Bilat	None	None	None
1125	M	44	1	5	Yes	No	No	M	None	Bilat	Bilat	None	None
1126	M	45	1	1	No	No	No	None	None	Bilat	None	None	None
1127	F	44	1	1	No	No	No	None	None	None	None	None	None
1128	F	45	1	1	No	No	No	None	None	None	None	None	None
1129	F	34	1	1	No	No	No	None	None	Bilat	None	None	None
1130	F	35	1	1	No	No	No	None	None	Bilat	None	None	None
1131	F	44	1	1	No	No	No	None	None	Bilat	None	None	None
1132	F	45	1	1	No	No	No	None	None	Bilat	None	None	None
1133	M	34	1	5	Yes	No	Yes	M	M	Bilat	Bilat	None	Bilat
1134	M	44	1	5	Yes	No	Yes	M	M	Bilat	Bilat	None	Bilat
1135	M	45	1	1	No	No	No	None	None	None	None	None	None
1136	M	34	1	5	Yes	No	Yes	M	M	None	None	None	None
1137	F	34	1	1	No	No	No	None	None	Bilat	None	None	None
1138	F	35	1	1	No	No	No	None	None	Bilat	None	None	None
1139	F	44	1	1	No	No	No	None	None	Bilat	None	None	None
1140	F	45	1	1	No	No	No	None	None	Bilat	None	None	None
1141	M	34	1	1	No	No	No	None	None	Bilat	None	None	None
1142	M	35	1	1	No	No	No	None	None	Bilat	None	None	None
1143	M	44	1	1	No	No	No	None	None	Bilat	None	None	None
1144	M	45	1	1	No	No	No	None	None	Bilat	None	None	None
1145	M	34	1	1	No	No	No	None	None	None	None	None	None
1146	M	35	1	1	No	No	No	None	None	None	None	None	None
1147	M	34	1	5	Yes	No	Yes	M	M	None	None	None	None
1148	F	34	1	1	No	No	No	None	None	Bilat	None	None	None
1149	F	35	1	1	No	No	No	None	None	Bilat	None	None	None
1150	F	44	1	1	No	No	No	None	None	Bilat	None	None	None
1151	F	45	1	1	No	No	No	None	None	Bilat	None	None	None
1152	M	34	2	5	Yes	No	Yes	M	M	Bilat	Bilat	None	Bilat
1153	M	35	1	1	No	No	No	None	None	Bilat	None	None	None
1154	M	44	2	5	Yes	No	Yes	M	M	Bilat	Bilat	None	Bilat
1155	M	45	1	1	No	No	No	None	None	Bilat	None	None	None
1156	F	34	1	1	No	No	No	None	None	Bilat	None	None	None
1157	F	35	1	1	No	No	No	None	None	Bilat	None	None	None
1158	F	44	1	1	No	No	No	None	None	Bilat	None	None	None
1159	F	45	1	1	No	No	No	None	None	Bilat	None	None	None
